# Supplementary material for: Metabolite Profiling of Helichrysum italicum Derived Food Supplements by 1H-NMR-Based Metabolomics
Source: Molecules. 2021 Oct 31;26(21):6619. doi: 10.3390/molecules26216619 (PMC8588389; doi:10.3390/molecules26216619)
Supplement: Supplementary file 1 [file molecules-26-06619-s001.zip]

Archive with 1 entries (1 files):
- molecules-1425239-supplementary.pdf
